# Supplementary material for: Emerging Insights into the Role of the Microbiome in Brain Gliomas: A Systematic Review of Recent Evidence
Source: Int J Mol Sci. 2025 Dec 31;27(1):444. doi: 10.3390/ijms27010444 (PMC12785953; doi:10.3390/ijms27010444)
Supplement: Supplementary file 1 [file ijms-27-00444-s001.zip]

Archive with 1 entries (1 files):
- ijms-4018287-Supplementary.pdf
